# Supplementary material for: Monitoring and Occurrence of Heavy PAHs in Pomace Oil Supply Chain Using a Double-Step Solid-Phase Purification and HPLC-FLD Determination
Source: Foods. 2022 Sep 6;11(18):2737. doi: 10.3390/foods11182737 (PMC9498164; doi:10.3390/foods11182737)
Supplement: Supplementary file 1 [file foods-11-02737-s001.zip]

Archive with 1 entries (1 files):
- foods-1846566-supplementary.pdf
